# Supplementary material for: Monocyte-derived transcriptome signature indicates antibody-dependent cellular phagocytosis as a potential mechanism of vaccine-induced protection against HIV-1
Source: eLife. 2021 Sep 17;10:e69577. doi: 10.7554/eLife.69577 (PMC8514236; doi:10.7554/eLife.69577)
Supplement: Source code 1. [file elife-69577-supp2.zip]

Archive with 1 entries (1 files):
- source_code.html
